# Supplementary material for: The Retinoid Tamibarotene Aggravates Skin Inflammation in a Model of Bullous Pemphigoid-like Epidermolysis Bullosa Acquisita
Source: Cells. 2025 Oct 23;14(21):1661. doi: 10.3390/cells14211661 (PMC12607443; doi:10.3390/cells14211661)
Supplement: Supplementary file 1 [file cells-14-01661-s001.zip]

Archive with 1 entries (1 files):
- cells-3887151-supplementary.pdf
